# Supplementary material for: Bidentatide, a Novel Plant Peptide Derived from Achyranthes bidentata Blume: Isolation, Characterization, and Neuroprotection through Inhibition of NR2B-Containing NMDA Receptors
Source: Int J Mol Sci. 2021 Jul 26;22(15):7977. doi: 10.3390/ijms22157977 (PMC8348887; doi:10.3390/ijms22157977)
Supplement: Supplementary file 1 [file ijms-22-07977-s001.zip]

Archive with 1 entries (1 files):
- ijms-1209833-supplementary.pdf
